# Supplementary material for: Autistic people differ from non-autistic people subjectively, but not objectively in their reasoning
Source: Autism. 2024 Oct 10;29(2):355–66. doi: 10.1177/13623613241277055 (PMC11816476; doi:10.1177/13623613241277055)
Supplement: sj-xlsx-4-aut-10.1177_13623613241277055 – Supplemental material for Autistic people differ from non-autistic people subjectively, but not objectively in their reasoning [file sj-xlsx-4-aut-10.1177_13623613241277055.xlsx]

## Sheet: Dataset
ppt_id	group	domain_order	age	gender	ethnicity	language	education	aq_ttl	aq_socialskill	aq_attentionswitching	aq_attentiontodetail	aq_communication	aq_imagination	nonverbaltest_sumofcorr	nonverbaltest_sumoftrials	nonverbaltest_acc	crt_deliberative	crt_intuitive	crt_incorrect	rei_rat_engagement	rei_rat_ability	rei_exp_engagement	rei_exp_ability	nonsoc_bo_incon	nonsoc_bo_con	nonsoc_go_incon	nonsoc_go_con	soc_bo_incon	soc_bo_con	soc_go_incon	soc_go_con
A01	autism	social domain first	48	male	White: English/Welsh/Scottish/Northern Irish/British	English	Some University but no degree	39	8	8	9	7	7	19	76	0.25	1	5	1	39	32	30	19	0.5	0.916667	0.666667	1	0.75	0.583333	0.5	0.75
A02	autism	social domain first	39	male	White: English/Welsh/Scottish/Northern Irish/British	English	Completed Secondary School	41	10	9	6	10	6	38	75	0.506667	1	4	2	24	26	29	34	0.833333	1	0.916667	0.916667	0.5	0.916667	0.75	0.666667
A03	autism	social domain first	43	female	White: English/Welsh/Scottish/Northern Irish/British	English	Some Secondary	35	6	7	4	9	9	22	44	0.5	0	3	4	17	10	16	14	0.833333	0.916667	0.75	1	0.75	1	1	0.916667
A04	autism	social domain first	31	male	Mixed: White and Black Caribbean	English	University Bachelors Degree	40	10	10	8	9	3	43	53	0.811321	5	1	1	50	50	46	48	0.833333	1	0.75	1	0.833333	1	1	1
A05	autism	social domain first	27	male	White: English/Welsh/Scottish/Northern Irish/British	English	University Bachelors Degree	39	7	9	10	8	5	52	58	0.896552	7	0	0	40	39	35	29	0.916667	0.916667	0.75	1	0.833333	1	0.75	0.833333
A06	autism	social domain first	29	male	Black/African/Caribbean/Black British: Caribbean	English	University Bachelors Degree	8	1	1	1	3	2	27	67	0.402985	2	5	0	46	34	47	49	0.583333	0.916667	0.666667	1	0.916667	1	1	1
A07	autism	social domain first	34	male	White: English/Welsh/Scottish/Northern Irish/British	English	Graduate or professional degree (MA, MS, MBA, PhD, JD, MD, DDS)	40	10	9	4	10	7	27	80	0.3375	1	6	0	42	37	26	10	0.75	0.916667	1	1	0.416667	1	0.666667	0.833333
A08	autism	social domain first	27	female	White: English/Welsh/Scottish/Northern Irish/British	English	Graduate or professional degree (MA, MS, MBA, PhD, JD, MD, DDS)	32	5	10	5	7	5	23	30	0.766667	2	4	1	30	37	39	27	0.916667	0.916667	1	1	0.833333	1	0.916667	0.916667
A09	autism	social domain first	21	female	White: English/Welsh/Scottish/Northern Irish/British	English	Some University but no degree	39	9	10	8	8	4	31	35	0.885714	2	4	1	40	39	21	21	1	1	0.833333	1	0.666667	1	0.833333	1
A10	autism	social domain first	28	male	White: English/Welsh/Scottish/Northern Irish/British	English	Graduate or professional degree (MA, MS, MBA, PhD, JD, MD, DDS)	36	9	10	6	9	2	21	37	0.567568	5	2	0	36	40	26	22	0.833333	0.916667	0.833333	1	0.666667	1	0.833333	0.916667
A11	autism	social domain first	49	male	White: English/Welsh/Scottish/Northern Irish/British	English	Vocational or Similar	42	10	9	7	7	9	25	34	0.735294	3	4	0	36	45	14	32	0.833333	0.833333	0.833333	0.916667	0.916667	0.916667	0.916667	1
A12	autism	social domain first	33	male	White: English/Welsh/Scottish/Northern Irish/British	English	University Bachelors Degree	40	9	10	6	8	7	30	35	0.857143	5	2	0	35	40	21	27	0.833333	0.916667	0.916667	1	0.583333	1	0.75	0.916667
A13	autism	nonsocial domain first	24	female	White: English/Welsh/Scottish/Northern Irish/British	English	University Bachelors Degree	19	2	7	6	3	1	36	80	0.45	0	5	2	37	43	31	29	0.833333	0.666667	0.916667	1	0.583333	1	0.833333	1
A14	autism	nonsocial domain first	27	other/nonbinary	White: English/Welsh/Scottish/Northern Irish/British	English	University Bachelors Degree	42	9	9	10	10	4	33	40	0.825	5	1	1	44	45	31	36	0.916667	0.916667	0.666667	0.916667	0.916667	1	0.916667	1
A15	autism	nonsocial domain first	20	female	White: English/Welsh/Scottish/Northern Irish/British	English	Some University but no degree	44	10	10	8	6	10	36	54	0.666667	1	6	0	38	37	35	38	0.75	1	0.833333	1	0.333333	1	0.75	0.916667
A16	autism	nonsocial domain first	23	female	Mixed: White and Asian	English	University Bachelors Degree	41	8	9	10	9	5	46	48	0.958333	5	1	1	26	22	28	28	0.666667	0.916667	0.666667	1	0.333333	1	0.666667	0.916667
A17	autism	nonsocial domain first	57	male	White: English/Welsh/Scottish/Northern Irish/British	English	Completed Secondary School	48	10	10	10	9	9	21	36	0.583333	4	2	1	44	37	13	13	0.833333	0.916667	0.666667	1	0.416667	1	0.75	0.916667
A18	autism	nonsocial domain first	72	female	White: English/Welsh/Scottish/Northern Irish/British	English	Graduate or professional degree (MA, MS, MBA, PhD, JD, MD, DDS)	37	9	10	4	8	6	25	41	0.609756	3	4	0	49	45	18	14	0.75	0.916667	0.75	1	0.333333	1	0.583333	0.833333
A19	autism	nonsocial domain first	59	male	Asian/Asian British: Indian	English	Completed Secondary School	41	9	9	7	7	9	12	24	0.5	5	2	0	22	32	28	16	0.416667	0.583333	0.75	1	0.25	1	0.333333	0.833333
A20	autism	nonsocial domain first	63	male	White: English/Welsh/Scottish/Northern Irish/British	English	University Bachelors Degree	40	8	10	8	9	5	29	35	0.828571	4	1	2	46	45	47	36	0.75	0.916667	0.916667	0.833333	0.916667	1	0.916667	0.916667
A21	autism	nonsocial domain first	46	male	White: English/Welsh/Scottish/Northern Irish/British	English	Some University but no degree	20	5	5	2	5	3	12	23	0.521739	1	4	2	37	34	43	34	0.583333	0.75	0.666667	0.833333	0.916667	0.833333	0.916667	0.916667
A22	autism	nonsocial domain first	29	female	White: English/Welsh/Scottish/Northern Irish/British	English	Graduate or professional degree (MA, MS, MBA, PhD, JD, MD, DDS)	42	8	10	7	10	7	33	72	0.458333	2	3	2	29	33	21	31	0.75	0.916667	0.833333	1	0.666667	1	0.75	1
A23	autism	nonsocial domain first	18	male	White: English/Welsh/Scottish/Northern Irish/British	English	Completed Secondary School	42	9	9	7	9	8	25	34	0.735294	1	6	0	46	45	17	25	0.916667	1	0.75	1	0.666667	1	0.75	1
A24	autism	nonsocial domain first	52	female	White: English/Welsh/Scottish/Northern Irish/British	English	Vocational or Similar	40	9	10	9	8	4	17	35	0.485714	0	7	0	30	26	44	32	0.833333	1	0.916667	1	0.416667	1	0.666667	0.916667
N01	nonautism	social domain first	19	female	White: Other	English	Some University but no degree	22	3	6	5	6	2	34	46	0.73913	0	7	0	34	31	37	35	0.5	0.916667	0.666667	1	0.916667	1	0.666667	1
N02	nonautism	social domain first	37	female	White: English/Welsh/Scottish/Northern Irish/British	English	Graduate or professional degree (MA, MS, MBA, PhD, JD, MD, DDS)	10	1	1	6	0	2	28	39	0.717949	3	1	3	46	50	46	46	0.916667	1	0.916667	1	0.916667	0.916667	1	1
N03	nonautism	social domain first	65	male	White: English/Welsh/Scottish/Northern Irish/British	English	University Bachelors Degree	20	4	6	7	0	3	22	46	0.478261	5	0	2	31	50	41	44	0.916667	0.916667	0.833333	1	0.666667	1	0.916667	0.916667
N04	nonautism	social domain first	20	female	Asian/Asian British: Chinese	Other	Some University but no degree	26	5	6	6	4	5	26	35	0.742857	7	0	0	27	21	35	30	0.75	1	0.666667	0.916667	0.5	1	0.75	0.833333
N05	nonautism	social domain first	28	male	Mixed: White and Black African	English	Graduate or professional degree (MA, MS, MBA, PhD, JD, MD, DDS)	17	1	5	5	3	3	26	46	0.565217	2	3	2	32	41	31	38	0.833333	0.916667	1	1	0	0.916667	0.166667	0.833333
N06	nonautism	social domain first	29	male	Prefer not to say	Other	Graduate or professional degree (MA, MS, MBA, PhD, JD, MD, DDS)	20	3	8	6	0	3	23	34	0.676471	6	1	0	36	41	30	35	0.75	0.916667	0.75	1	0.416667	0.916667	0.666667	1
N07	nonautism	social domain first	65	female	White: English/Welsh/Scottish/Northern Irish/British	English	University Bachelors Degree	6	0	2	3	1	0	27	32	0.84375	0	6	1	38	38	30	33	0.833333	0.916667	0.666667	1	0.5	1	0.666667	0.916667
N08	nonautism	social domain first	68	male	White: English/Welsh/Scottish/Northern Irish/British	English	Completed Secondary School	18	2	6	3	4	3	23	37	0.621622	2	4	1	22	29	32	38	0.833333	0.833333	0.916667	1	0.75	0.916667	1	1
N09	nonautism	social domain first	28	male	White: English/Welsh/Scottish/Northern Irish/British	English	Graduate or professional degree (MA, MS, MBA, PhD, JD, MD, DDS)	9	1	5	2	1	0	24	60	0.4	4	3	0	44	35	29	26	0.833333	0.833333	0.75	1	0.833333	0.916667	0.833333	1
N10	nonautism	social domain first	31	male	Mixed: White and Black African	English	Graduate or professional degree (MA, MS, MBA, PhD, JD, MD, DDS)	20	2	4	6	5	3	28	51	0.54902	2	3	2	38	39	30	34	0.916667	1	0.833333	0.666667	0.333333	1	0.5	0.916667
N11	nonautism	social domain first	38	male	White: English/Welsh/Scottish/Northern Irish/British	English	University Bachelors Degree	15	3	2	8	1	1	28	30	0.933333	7	0	0	38	43	40	43	0.5	0.916667	0.666667	1	0.25	1	0.583333	0.833333
N12	nonautism	social domain first	40	male	White: English/Welsh/Scottish/Northern Irish/British	English	Completed Secondary School	23	8	6	3	3	3	20	34	0.588235	5	1	1	36	43	27	31	0.833333	0.916667	0.833333	0.916667	0.666667	1	0.916667	1
N13	nonautism	nonsocial domain first	22	female	Asian/Asian British: Other	English	Completed Secondary School	23	5	8	6	3	1	40	47	0.851064	4	3	0	32	31	38	37	1	1	0.833333	1	0.666667	1	0.75	0.916667
N14	nonautism	nonsocial domain first	23	female	White: English/Welsh/Scottish/Northern Irish/British	English	University Bachelors Degree	17	5	1	4	4	3	25	30	0.833333	5	2	0	38	43	32	35	0.833333	0.916667	0.583333	1	0.0833333	1	0.416667	0.833333
N15	nonautism	nonsocial domain first	28	male	White: English/Welsh/Scottish/Northern Irish/British	English	Graduate or professional degree (MA, MS, MBA, PhD, JD, MD, DDS)	14	0	5	4	0	5	28	36	0.777778	4	2	1	36	41	27	33	0.833333	1	0.75	1	0.666667	1	0.666667	0.916667
N16	nonautism	nonsocial domain first	22	female	White: English/Welsh/Scottish/Northern Irish/British	English	Some University but no degree	16	4	6	3	2	1	24	34	0.705882	6	0	1	33	40	38	43	0.583333	1	1	0.916667	0.25	1	0.666667	1
N17	nonautism	nonsocial domain first	18	female	White: English/Welsh/Scottish/Northern Irish/British	English	Completed Secondary School	10	1	2	5	1	1	34	78	0.435897	1	3	3	48	27	42	44	0.833333	1	0.833333	1	0.666667	1	0.916667	0.916667
N18	nonautism	nonsocial domain first	25	male	White: English/Welsh/Scottish/Northern Irish/British	English	University Bachelors Degree	5	0	0	4	0	1	21	30	0.7	6	1	0	40	38	45	38	0.916667	0.916667	0.833333	1	0.25	1	0.583333	0.916667
N19	nonautism	nonsocial domain first	64	male	White: English/Welsh/Scottish/Northern Irish/British	English	University Bachelors Degree	14	0	3	6	1	4	27	34	0.794118	7	0	0	45	49	38	43	1	1	1	1	1	1	0.916667	1
N20	nonautism	nonsocial domain first	68	female	White: English/Welsh/Scottish/Northern Irish/British	English	Graduate or professional degree (MA, MS, MBA, PhD, JD, MD, DDS)	8	0	3	3	1	1	17	30	0.566667	1	6	0	29	28	39	41	0.75	0.916667	0.75	1	0.333333	1	0.666667	0.916667
N21	nonautism	nonsocial domain first	47	male	White: English/Welsh/Scottish/Northern Irish/British	English	Graduate or professional degree (MA, MS, MBA, PhD, JD, MD, DDS)	3	0	2	1	0	0	25	52	0.480769	5	2	0	40	33	42	37	0.666667	0.916667	0.583333	1	0.583333	1	0.75	0.833333
N22	nonautism	nonsocial domain first	35	male	White: English/Welsh/Scottish/Northern Irish/British	English	University Bachelors Degree	12	0	5	5	1	1	32	74	0.432432	2	3	2	38	35	35	31	0.916667	0.916667	0.916667	0.916667	1	1	0.75	0.916667
N23	nonautism	nonsocial domain first	28	other/nonbinary	White: Other	English	Graduate or professional degree (MA, MS, MBA, PhD, JD, MD, DDS)	19	4	7	6	1	1	28	36	0.7778	4	3	0	42	41	39	36	0.75	0.916667	0.75	1	0.583333	1	0.666667	1
N24	nonautism	nonsocial domain first	60	male	White: English/Welsh/Scottish/Northern Irish/British	English	University Bachelors Degree	19	2	3	9	3	2	24	55	0.436364	5	1	1	38	38	30	38	0.916667	1	0.833333	1	0.833333	1	0.916667	1

## Sheet: Key
ppt_id
group	autism/nonautism
domain_order	social domain first/nonsocial domain first
age	demographics; in years, in 2023
gender	demographics
ethnicity	demographics
language	demographics; first language
education	demographics
aq_ttl	total scores on the AQ
aq_socialskill	sub-scale scores on the AQ
aq_attentionswitching	sub-scale scores on the AQ
aq_attentiontodetail	sub-scale scores on the AQ
aq_communication	sub-scale scores on the AQ
aq_imagination	sub-scale scores on the AQ
nonverbaltest_sumofcorr	sum of correct respoonses on the MaRs-IB
nonverbaltest_sumoftrials	sum of trials on the MaRs-IB
nonverbaltest_acc	accuracy on the MaRs-IB
crt_deliberative	correct responses on the CRT
crt_intuitive	intuitive and incorrect responses on the CRT
crt_incorrect	incorrect (neither correct not intuitive) responses on the CRT
rei_rat_engagement	sub-scale score of engagement in rationality on the REI
rei_rat_ability	sub-scale score of ability in rationality on the REI
rei_exp_engagement	sub-scale score of engagement in experientiality on the REI
rei_exp_ability	sub-scale score of abiliy in experientiality on the REI
nonsoc_bo_incon	proportion of behaviour based responses for nonsocial, bad outcome, inconsistent comparisons
nonsoc_bo_con	proportion of behaviour based responses for nonsocial, bad outcome, consistent comparisons
nonsoc_go_incon	proportion of behaviour based responses for nonsocial, good outcome, inconsistent comparisons
nonsoc_go_con	proportion of behaviour based responses for nonsocial, good outcome, consistent comparisons
soc_bo_incon	proportion of behaviour based responses for social, bad outcome, inconsistent comparisons
soc_bo_con	proportion of behaviour based responses for social, bad outcome, consistent comparisons
soc_go_incon	proportion of behaviour based responses for social, good outcome, inconsistent comparisons
soc_go_con	proportion of behaviour based responses for social, good outcome, consistent comparisons
